# Supplementary material for: Telomere-to-telomere African wild rice (Oryza longistaminata) reference genome reveals segmental and structural variation
Source: Gigascience. 2025 Aug 19;14:giaf074. doi: 10.1093/gigascience/giaf074 (PMC12360840; doi:10.1093/gigascience/giaf074)
Supplement: giaf074_Supplementary_Files [file giaf074_supplementary_files.zip › Supplementary Table.xlsx]

## Sheet: Table S1
Table S1. Summary of the sequence data for O.longistaminata
	HiFi	Hi-C	MGI-Seq	Cyclone Ultra-long reads
Number of reads	1549653	212280144	210482316	277691
Sequenced base	27345081097	31842021600	21048231600	25571188439
Mean depth of coverage	~78	~90	~60	~100

## Sheet: Table S2
Table S2. Benchmarking Universal Single-Copy Orthologs (BUSCO) analysis of O.longistaminata
Group	Number	Percent (%)
Complete	1593	98.7
Complete and single-copy	1564	96.9
Complete and duplicated	29	1.8
Fragmented	13	0.8
Missing	8	0.5

## Sheet: Table S3
Table S3. Statistics of repetitive sequences in the genome
	Repbase TEs		TE proteins		De novo		Combined TEs
Type	Length (bp)	% in genome	Length (bp)	% in genome	Length (bp)	% in genome	Length (bp)	% in genome
DNA	47940654	14.48	3485014	1.05	38898700	11.75	61395362	18.54
LINE	3672826	1.11	2479455	0.75	2885928	0.87	5985524	1.8
SINE	808532	0.24	0	0	544665	0.16	1104533	0.33
LTR	50180758	15.16	14455795	4.37	63921615	19.3	69253926	20.92
Other	1719	0.0005	0	0	0	0	1719	0.0005
Unknown	0	0	0	0	2467874	0.75	2467874	0.75
Total	101965045	30.8	20419147	6.17	104835129	31.66	127618896	38.55

## Sheet: Table S4
Supplementary Table 4. Statistics of gene elements items
Total number of gene	33177
Average of mRNA length (bp)	2439
Average cds length of per gene (bp)	1138
Average exon number of per gene	4.35
Average of exon length (bp)	261.54
Average of intron length (bp)	384.11
Total number of exon	144354
Total number of intron	111177
Total intron length (bp)	42704854

## Sheet: Table S5
Table S5. Statitics for gene function annotation
Database	NR	SwissProt	KEGG	TrEMBL	InterPro	GO	Total
Annotated genes	31524	20418	19569	31588	24737	21426	31765
Percentage (%)	95.0176	61.5426	58.9836	95.2105	74.5607	64.5809	95.744

## Sheet: Table S6
Table S6. Summary of structural variations between O.longistaminata and O. glaberrima
	Size(bp)	Number	Minimum size(bp)	Maximum size(bp)	Median size(bp)
Duplications	27902021	8263	999	93664	2372
Inversions	12906197	198	1021	2590844	6005
Translocations	11595855	2667	999	500766	2049
Inverted-duplications	26511037	8093	999	66454	2365
Inverted-translocations	8180278	2663	999	62458	2055

## Sheet: Table S7
Table S7. GO analysis of SV related genes between O.longistaminata and and O. glaberrima
GO accession	Description	Term type	Gene number	FDR value
GO:0043531	ADP binding	MF	14	0.00158923
GO:0032196	transposition	BP	3	0.0185486
GO:0004803	transposase activity	MF	2	0.0383456
GO:0006313	transposition, DNA-mediated	BP	2	0.0383456

## Sheet: Table S8
Table S8. Summary of structural variations between O.longistaminata and O. sativa
	Size(bp)	Number	Minimum size(bp)	Maximum size(bp)	Median size(bp)
Duplications	24238486	7391	999	134657	2202
Inversions	14096203	204	1040	4529518	6283
Translocations	22583754	6092	1000	461145	2093
Inverted-duplications	34814482	11175	999	37420	2162
Inverted-translocations	9514227	3015	999	70158	2047

## Sheet: Table S9
Table S9. GO analysis of SV related genes between O.longistaminata and O.sativa japonica
GO accession	Description	Term type	FDR value	Gene number
GO:0000723	telomere maintenance	BP	1.46442e-11	18
GO:0004652	polynucleotide adenylyltransferase activity	MF	6.4715e-11	13
GO:0070566	adenylyltransferase activity	MF	4.14957e-10	14
GO:0043631	RNA polyadenylation	BP	4.28005e-10	13
GO:0003678	DNA helicase activity	MF	1.69517e-09	18
GO:0046983	protein dimerization activity	MF	3.78302e-09	38
GO:0006281	DNA repair	BP	1.62191e-06	20
GO:0042592	homeostatic process	BP	2.37397e-05	20
GO:0006259	DNA metabolic process	BP	3.17786e-05	26
GO:0051276	chromosome organization	BP	7.93622e-05	20
GO:0016779	nucleotidyltransferase activity	MF	9.56034e-05	19
GO:0043531	ADP binding	MF	0.000703423	27
GO:0032559	adenyl ribonucleotide binding	MF	0.00129387	112
GO:0032555	purine ribonucleotide binding	MF	0.0103845	116
GO:0016772	transferase activity, transferring phosphorus-containing groups	MF	0.0111938	79
GO:0003824	catalytic activity	MF	0.0389063	263
GO:0000166	nucleotide binding	MF	0.0393426	119
GO:0016740	transferase activity	MF	0.0423447	121
GO:0017111	nucleoside-triphosphatase activity	MF	0.0498097	32

## Sheet: Table S10
Table S10. Statistic distribution of SDs on chromosomes
Chr	SD length(bp)	Chr length(bp)	Percentage(%)
chr01	3031204	38301465	7.91407
chr02	2813279	32912811	8.54767
chr03	2739865	33655634	8.14088
chr04	2853336	30737408	9.28294
chr05	2195446	25013708	8.77697
chr06	2196852	28353055	7.7482
chr07	1915524	24737668	7.74335
chr08	2147509	26021309	8.25289
chr09	1564804	21634029	7.23307
chr10	1979613	21015713	9.41968
chr11	3469672	25439964	13.6387
chr12	3305000	23223153	14.2315

[truncated: 4 more sheets: Table S11, Table S12, Table S13, Table S14]
